# Supplementary material for: The Antidiabetic Agent Metformin Inhibits IL-23 Production in Murine Bone-Marrow-Derived Dendritic Cells
Source: J Clin Med. 2021 Nov 29;10(23):5610. doi: 10.3390/jcm10235610 (PMC8658299; doi:10.3390/jcm10235610)
Supplement: Supplementary file 1 [file jcm-10-05610-s001.zip]

Archive with 1 entries (1 files):
- jcm-1456400-supplementary.pdf
